# Supplementary material for: Ketamine for mental health - A naturalistic inventory of prescribing practices, safety, and adverse effects
Source: PLOS Ment Health. 2025 Apr 2;2(4):e0000215. doi: 10.1371/journal.pmen.0000215 (PMC12798408; doi:10.1371/journal.pmen.0000215)
Supplement: S1 Data — (XLSX) [file pmen.0000215.s002.xlsx]

## Sheet: Sheet1
	Timestamp	Do you consent to participate in this survey?	Respondent No.	What is your primary specialty?	What Province/Territory are you located in?	How many years have you been in practice?	Have you prescribed Ketamine before?	For what indication(s)?	How long have you been using ketamine treatment with your patients?	In what context?	By what route?	What is the dose range and average dose used for each route?	What is your favored route of administration and why?	What are the advantages and disadvantages of each route?	Do your treatment protocols (including dose, route, and timing) vary with different diagnoses? If so, how?	Are your protocols different for initial treatment and for maintenance treatment? If so, how?	What is the most common timing of the ketamine doses for your patients?	How many doses on average have your patient(s) received?	What is the total number of patients you have treated with ketamine?	How many patients have you used each route and dose?	What benefits have you seen with the use of ketamine?	What medical review is conducted prior to a patient’s first ketamine session?	How are patients monitored during administration?	How often are patients re-assessed during administration?	How long are patients monitored in-clinic/ in-office post-administration?	Were any investigations completed after administration?	What adverse effects do you monitor for longitudinally?	What care providers are present for your ketamine administrations?	What emergency safety measures are in place?	Have you ever needed to use these safety measures (If so, which ones and for what reason)?	What safety measures do you think are necessary?	How many patients have experienced any adverse event?	What type of adverse event occurred?	For any of the listed above, please give average duration until resolution:	Did the adverse event resolve spontaneously or require intervention? If intervention was required, please describe:	How many patients have terminated ketamine treatment due to adverse effects?	How many terminated due to adverse effects during administration? If so, please specify	How many terminated due to chronic adverse effects?	What long-term adverse sequelae have you encountered?	Was psychotherapy used in conjunction with ketamine?	What types of psychotherapy/ core elements of your approach?	Was this utilized before, during, and/or after administration of Ketamine?	What dose and route of Ketamine?	What interval frequency?	Number of sessions per course?	How many patients have undertaken KAP?	How efficacious is KAP? Any instruments used to assess efficacy?	Any adjunctive measures?	Additional comments?
	2021-09-05 20:03:46	Yes	1	Psychiatry	Alberta	10-15 years	Yes	Depression	4 years	Private Clinic	IV	IV - 0.5 -1 mg/kg	Sublingual - pragmatic	IV - efficacy		SL - initial doses lower	3-4 times weekly	>50	60-80	10 IV	Anti-suicidality	Cardiac History	Subjective reports		1 - 2 hours		Bladder Issues	Nurse	ACLS training	No	None	20-30	Insomnia	Couple weeks - other wise drug stopped	Spontaneous	2024-10-20	2	6	Tolerance	No
										Hospital	IN	SL - 2-3 mg/kg		SL - easy to use,		IV - higher doses				50 SL	Anti-depressant	Seizure History			None		Hypertension	None	Oral Airways		Emergency medications		Irritable bladder						Cognitive side effects
																						Anesthetic History					Altered Level of Consciousness		Emergency medications		ACLS
																						Basic Labwork					Mood Relapse		AED
																						Blood Pressure
																						Weight
								PTSD		Public Clinic	SL	IN - 2-3 mg/kg								10 IN		Other
	2021-09-05 20:06:46	Yes	2	Psychiatry	Saskatchewan	5-10 years	Yes	Depression	2 years	Private Clinic	IV	IV - 0.5-1mg/kg	IV	IV - more intense	No	Initial course - biweekly	Bi-weekly	2024-05-10	80-100	Vast majority IV	Majority show symptom response but not remission	Cardiac History	BP	Q10 minutes	15-30 minutes	BP	Bladder Issues	MD	ACLS training	No	ACLS	>50	Hypertension (>180/110)	20 minutes	Ondansetron is usually given for prophylaxis	0-10	0	8		Yes	Transpersonal preparation, assisted and integration	Before	IN 75-200mg	Weekly	2024-03-06	0-10	PCL, QIDS, GAD	Music
								PTSD			IN	IN - 75-200mg		IN - better for KAP		Maintenance - monthly						Seizure History	HR			Other Vital Signs	Mood Relapse	Nurse	Oral Airways		Emergency medications		Panic									During						Low lighting
																						Anesthetic use History	RR				Psychosis		Emergency medications				Nausea/vomiting															Eye shades
																						Blood Pressure	LOC						AED				Headache
																						Other Vitals	Subjective reports										Insomnia
																						Weight
																						Allergies
	2021-09-05 20:11:25	Yes	3	Emergency Medicine	Ontario	30+ years	Yes	Anesthesia	20 years	Hospital	IV	50 - 400Mg . Average 100 Mg.	IM. Nice onset, easily managed by patients. full psychedelic effect.	Oral or SL are obviously useful as out patient settings. IM gives more dependable pharmakokinetics	No. They vary by patient. But if I am using for procedural sedation, of course, IV is the way to go.	yes, because establishing the correct psychotherapeutic does is a matter of trial and error. Weight based algorithms are unreliable, although often a good staring point. I general though tend to start everyone at 75Mg. IM.	This aspect varies tremendously	2024-10-20	>100	this is an incomprehensible question	Ketamine can loosen resistance to the emergence of repressed material. It can create an MDMA type "heart open" space at the correct dose, which has to be found for each person. Thi makes it useful in couples therapy.	Cardiac History	BP	Continuous observation	30-60 minutes	None	Bladder Issues	MD	ACLS training	No	None	0-10	Panic	30 minutes max	usually verbal interaction	0-10	0	0	Physical sensations	Yes	EWclectic, with emphasis on psychodynamic and Transpersonal Psychology,	Before	several. Mainly SL or IM	average twice weekly	>15	2024-10-20	Useful and efficacious, but no instruments used.	Music	In terms of psychedelic/psycholytic psychotherapy, Ketamine is both a good start, and also, I believe, that even as psilocybin, MDMA and other molecules are gradually re-shceduled, that Ketamine, because of its ease of use, and short duration of action, will retain a robust role in the therapueutic form.
								Pain Control		Private Clinic	IM											Seizure History	HR				Mood Relapse	Nurse	Oral Airways				Nausea/vomiting									During						Low lighting
								Depression			SL											Anesthetic use History	RR						Emergency medications				Headache									After						Meditation
								PTSD			PO											Allergies	LOC						AED
								Therapy														psychiatric history							ET Tubes and incubating drugs
																													None
	2021-09-05 20:14:39	Yes	4	Family Medicine	British Columbia	15-20 years	Yes	Anesthesia	17 years	Private Clinic	IV	IV - for procedural sedation 0.5-1mg/kg; IM for psychotherapy - 1-1.5mg/kg, also topically compounded for pain control. SL/PO 100-300mg for depression, IN in pediatrics for trauma - starting 5mg & titrating up.	Currently - IM - precise dosing. Safe. Easy.	IM & IV most precise dosing. Topical great for pain control. IN great for pediatrics (no needles!), SL - least useful. IN in adults least useful - range of absorption too variable.	They vary with the patient's specific variables. Their medical conditions, their diagnosis, their sensitivity to medications, their anxiety level, their treatment goals.	As above - a good physician re-evaluates each time and does not follow a check box protocol. A technician follows a check box protocol.	Monthly	2024-02-05	>100	Topical > 50, IM > 160, SL > 70, IN pediatrics 20, IN adult 10, IV > 100	Reduction of depression, PTSD, anxiety, addiction, eating disorders, pain control.	Cardiac History	BP	on arrival, at 20 minutes, prior to leaving	1 - 2 hours	BP	Mood Relapse	MD	ACLS training	No	None	0-10	Nausea/vomiting	Headache usually resolves with hydration & OTC medication. Nausea resolves with ondansetron.	As above - they resolve with simple intervention - water, OTC ibuprofen or acetaminophen, ondansetron.	0	0	0	None	Yes	IFS, Somatic (numerous), numerous psychoanalytical - tailored to the needs of the patient. No recipes are followed.	Before	IM 1-15. mg/kg or SL 100-300mg	3 sessions over 3 months.	2024-03-06	>30	Very - GAD7, PCL5, PHQ9, Resiliency, DASS, MEQ	Music	Thank-you for doing this study. I look forward to reading your results
								Pain Control		Hospital	IM											Seizure History				Other Vital Signs		Nurse	Oral Airways				Headache									After						Weighted blankets
								Depression		Public Clinic	IN											Anesthetic use History						Therapist	Emergency medications
								PTSD			SL											Blood Pressure							AED																			Eye shades
											PO											Weight
																						Allergies
	2021-09-05 20:19:26	Yes	5	Family Medicine	Ontario	5-10 years	Yes	Pain Control	2 years	Private Clinic	IM	IM - 70 -200mg; SL - 200-600mg	IM - much better predictability and pharmacokinetics for depression. SL is difficult because absorption varies and hard to titrate to maximize effects for patients visit to visit. Too many variables out of my control.	IM - more invasive but way better pharmacokinetics. Better effects for patients reported. SL - ease of use, less CPSO regulations, way less pharmacokinetic control and hence variance visit to visit is hard for patients to appreciate.	no. dosing is start low go slow to a maximum targeting results reported by patients and validated with medical questionnaires	yes, initial is always far lower, maintenance longterm is highly variable and dependent on individual.	2x per week for 3 weeks, then 20% will return 1-2 times per year for 1-2 doses	2024-05-10	80-100	IM - <10, SL >100	50% reduction in GAD7, PHQ9, PTSD scores, improvement in QOL, less hospital admissions for MH issues. Patients feeling transformed and happy with optimism and hope. Better than any other mental health treatment I have used in treating over 10,000 patients with mental health issue to date.	Cardiac History	BP	every 15 minutes	30-60 minutes	BP	Bladder Issues	MD	ACLS training	No	None	0-10	Hypertension (>180/110)	2-6hrs for HTN, N/V and headache, panic 30 minutes	90% no intervention, 10% we administer antihypertensives	0-10	<10	0	None	Yes	Behavioural activation and motivation	Before	IM and SL	100% of time we use therapy with	2024-06-10	>30	amazing, best therapy to date for MH illness	Music	thank you
								Depression			SL											Seizure History	HR				Mood Relapse	Nurse	Oral Airways				Panic									During						Low lighting
																						Blood Pressure	RR				Psychosis	NP	Emergency medications				Nausea/vomiting									After						Weighted blankets
																						Other Vitals	LOC						AED				Headache
								PTSD														Allergies	Subjective reports
	2021-09-05 20:22:23	Yes	6	Family Medicine	Ontario	5-10 years	Yes	Depression	14 months	Hospital	IM	IM - 75-100mg; SL 300-400mg	IM - powerful, quick, cost-effective, safe	IV - too much logistics required to set up and rigamarole around monitoring etc; SL less likely to have "psychedelic" experience which from my perspective is part of therapeutic mechanism of action	No - 75mg IM and booster at 10min if needed	No, same ongoing - however ideally I would start with IM and then transition to SL at home in terms of healthcare resource utilization	Weekly	2024-02-05	2024-01-05	IM x2 (75mg and 100mg respectively); SL x2 (400mg and 300mg respectively)	address deeper levels of healing in very challenging, treatment resistant patients - works very well for acute suicidality as bridge to therapy; can be used in combo with SSRIs and other conventional treatments in contract to other psychedelics coming down the pipeline. Ketamine very safe - have had no adverse events	Cardiac History	None	None	30-60 minutes	None	Bladder Issues	MD		No	None	0-10				0-10	0	0	None	Yes	I only use psychedelic dosing, not psycholytic
								Acute suicidality		Public Clinic	SL											Blood Pressure					Mood Relapse	Therapist
																						Allergies
	2021-09-05 20:25:09	Yes	7	Anesthesiology	Ontario	20-30 years	Yes	Anesthesia	3 years	Public Clinic	IV	0.5-2.5mg/kg/h	only IV. precision and control	I only use IV	for depression I use lower doses 0.5-0.75mg/kg; chronic pain requires higher doses up to 2.5mg/kg/h with IV bolus	yes. initial treatment includes gradual escalation whereas maintenance is usually a fixed dose	loading phase: 2x week, then stabilization 1xweek, then maintenance 1x month	2024-10-20	60-80	100% IV	pain reduction, mood improvement, better social function, opioid reduction	Cardiac History	BP	Continuous observation	30-60 minutes	BP	Bladder Issues	MD	ACLS training	No	BP	40-50	Hypertension (>180/110)	1-2 days	nausea/vomiting and hypertension were treated	2024-10-20	2024-05-06	0	Tolerance	No
								Pain Control														Seizure History	HR			RASS	Mood Relapse	Nurse	Oral Airways				Panic						Cravings
								Depression														Anesthetic use History	RR				Liver Enzymes		Emergency medications				Nausea/vomiting
																						Blood Pressure	LOC						AED				Headache
																						Other Vitals	Subjective reports						Full Crash Cart				Dizziness
																						Weight	Oxygen Saturation										Nightmares
																						Allergies	ECG
	2021-09-05 20:28:34	Yes	8	Psychiatry	Ontario	30+ years	Yes	Depression	3.5 years	Private Clinic	IM	IM range 75-160 mg average 110; IN used only to titrate the SL dose (10 mg/insufflation) 2-4 sniffs; SL range 50 - 300mg (average for relational experience 87,5 mg) (average for transformational experience 200 mg)	Relational Dose: we favor the SL as it is easier to titrate a small dose, it comes on slowly with less of a peak, and we can titrate it with IN Transformational Dose .. we favor the IM route as the bioavailability is reliable, it's easy to give a larger dose and pt can have a peak experience if desired or the peak can be avoided by dividing the dose in 2.	see above. IM ... easy to give a bigger dose; reliable bioavailability, peak experience more likely, can be given in divided doses if desired. No disadvantages except not for home use and difficult to give very small doses IN -- for us, very useful to titrate upward the SL dose when working with couples. Disadvantages: more likely to be abused in the home setting' quite variable bioavailability S…	We have 2 main treatment protocols the lower dose "relational dose" .. used mostly for our couples work and sometimes for other diagnoses ... and ... the higher dose "transformational dose" used for TRD and PTSD.	We have 3 stages: 1) dosing stage ... we start low and get an idea of how sensitive or insensitive the patient is to the medicine 2) Treatment Stage -- where we use either the relational or the transformational dose for a number of sessions ... often 6 sessions over 2-3 weeks 3) the maintenance phase .. the patient keeps a mood diary which guides us as to the frequency of maintenance sessions; th…	During the active treatment phase usually about 6 sessions over 2-3 weeks. During the maintenance phase, highly variable but usually every 2-3 weeks	2024-10-20	40-60	about 40 using the SL relational dose .... about 10 using the transformational	Relational dose . .. ketamine acts as an amazing lubricant to other therapies including Imago couples therapy and EMDR trauma therapy. Transformational dose ... good help with TRD and also has anxiolytic effects. Also facilitates dynamic therapy.	Cardiac History	BP	Continuous observation	1 - 2 hours	Subjective Report	Bladder Issues	MD	Oral Airways	No	BP	0-10	Nausea/vomiting	duration usually over the rest of the day ... rarely headache and/or insomnia lasting 2 days	All events resolved spontaneously ... sometimes pt used OTC meds	0-10	1	0	None	Yes	with couples: Imago Relationship Therapy with individuals: dynamic psychotherapy, EMDR with one patient.	Before	Therapy during admin was done only at the relational dose; with the higher dose therapy done in session preceding and following the ketamine session	Couples ... weekly for 4 weeks; Individuals .. initially about 6 sessions over 2-3 weeks and thereafter quite variable	2024-03-06	>30	We find it very efficatious .... using the Couples Satisfaction Index for our couples work and the QUIDS for depression	Music
								PTSD			IN											Seizure History	Subjective reports			Mood diary	Mood Relapse	Nurse	Emergency medications		Emergency medications		Headache									During						Low lighting
								Therapy			SL											Blood Pressure											Insomnia									After						Lying on a mat
																						Allergies											Irritable bladder
																						Psychiatric history
																						Trauma hx
																						Psychedelic use hx.
	2021-09-05 20:32:56	Yes	9	Psychiatry	Ontario	30+ years	Yes	Depression		Public Clinic	IN	40-90mg IN, 60-100mg SL	IN effective, eaasy to do	in a clinic we are limited to IN and SL	I give IN only in the clinic. SL patient can also take at home under supervision	For initial treatment I use IN. Maintenance is mostly SL	Individual according to the patient's Journal of symptoms	2024-02-05	20-30	I have used both IN and SL in every patient. The doses are mentioned above	Potent effects in difficult to treat depressions. Powerful anti-suicidal agent	Cardiac History	BP	Q10 minutes	Four hours	Clinical monitoring	Bladder Issues	MD	ACLS training	No	Emergency medications	0-10	Headache	30 minutes	Spontaneously	0-10	0	0	None	Yes	Explorative and supportive	Before	as reported earlier	4-10 days	2024-03-06	20-30	Clinical assessment	Music
											SL											Seizure History	HR				Mood Relapse	Nurse	Emergency medications				Irritable bladder									During
																						Anesthetic use History	Subjective reports				Altered Level of Consciousness															After
																						Basic Labwork					Psychosis
																						Blood Pressure					Hypertension
																						Other Vitals
																						Allergies
	2021-09-05 20:36:03	Yes	10	Family Medicine	British Columbia	30+ years	Yes	Anesthesia	5 years		IM	0.05 - 2.0 mg/Kg	IM because it achieves a mystical experience for most	lower Sl dosage for relational interaction vs deeply personal existential experience	No	Older patients start with lower dosages	front loading with 5-6 dosages followed by spacing from 1-6 weeks	2024-05-10	20-30	most IM - 90%	improvement in depression and reduced anxiety	Cardiac History	BP	Continuous observation	2 hours	BP	rarely self-inflicting harm ie. throw themselves off bed	MD	ACLS training	No	Emergency medications		Nausea/vomiting	nausea can last hours, acting out 30-40 minutes	Im Gravol and restraint	0-10	0	1	None	Yes	psychodynamic/attachment-based	Before	IM average dosage 1.5 mg/kg	as stated above	2024-06-10	20-30	CES-D	Music	A very safe therapy and the one person with self infliction was given 2.0 mg/Kg after 1.5 mg/kg did not effect an NOSC. He did not have a clinically beneficial response to either dosage.
								Pain Control			SL											Seizure History	RR					Nurse					Self Harm									After
								Depression														Anesthetic use History
								PTSD														Blood Pressure
								Addiction														Weight
																						Allergies
	2021-09-05 20:38:51	Yes	11	Family Medicine	Quebec	0-5 years	Yes	Depression	1 year	Public Clinic	IM	50-110	IM easy, quick, predictable	IN easiest to administer, but unpredictable ; IV can use in longer infusion but cumbersome, monitoring necessary ; SL good for remote sessions, need of a compound pharmacy to get so ends up being more expensive then IM.	Yes, lower dosage with PTSD but more sessions. End of life anxiety, very small dose to large one depending on patient's frailty but often only one or two sessions necessary	Yes, initial start with lower dosage, maintenance I go back to effective dosage right away	Weekly	2024-05-10	2024-10-20	All IM	Decreased suicidality within hours, decreased obsessive behavior and baseline anxiety, increased empathy and need for connection, increased desire to make lifestyle changes	Cardiac History	Subjective reports	Continuous observation	As long as necessary	BP	Bladder Issues	MD	ACLS training	No	Emergency medications	0-10	Nausea/vomiting	Max 2 hrs post ketamine	Spontaneous	0	0	0	None	Yes	Internal family system, EFKAP, inner healing, mindfulness	Before	IM 50-110 mg	Integration with therapist max 48 hrs post ketamine	2024-03-06	2024-10-20	Subjective improved wellbeing	Music	Thanks for doing this project, it's really going to help the community.
								PTSD														Seizure History				Other Vital Signs	Mood Relapse	Therapist	Oral Airways				Blurry vision									After						Low lighting
								Refractory OCD														Blood Pressure					Psychosis		Emergency medications																			Eye shades
								End of Life Anxiety														Weight					Hypertension		AED																			Essential oils
								Pruritus control in red skin syndrome														Allergies																										Art
																						Drug abuse history
	2021-09-05 20:41:21	Yes	12	Psychiatry	British Columbia	10-15 years	Yes	Depression	8 years	Private Clinic	IM	100mg to start	SL as I practice in the US by telemedicine	Pts can use lozenges at home, carefully screened for stability.	No, mostly I start at 100mg trochee & increase from there as they develop tolerance. Also have some use IM which start at 0.5mg/kg and got up from there.	see above	Weekly	>50	>100	Mostly by trochee	People don't kill themselves due to unremitting depression and horrific PTSD.	Cardiac History	None	None			Bladder Issues		None	No	None	0-10	None			0-10	0	2	Tolerance	Yes	Somatic	Before	100mg trochee to start mostly	monthly for therapy, weekly for depression/ptsd		>30	PCL-5; GAD 7; PHQ9	Low lighting	I am a Psychiatric Nurse Practitioner, I live in Canada, but continue my practice by telemedicine in the US as Canada doesn't recognize my designation. I was the first NP to use ketamine in Colorado for depression, PTSD & therapy.
								PTSD			SL											Seizure History					Mood Relapse															During
																						Weight					Altered Level of Consciousness
																						Allergies					Psychosis
																						kidney & liver disease					Hypertension
	2021-09-05 20:44:26	Yes	13	Family Medicine	British Columbia	30+ years	Yes	Anesthesia	5 years	Private Clinic	IM	50 - 300 mgs	IM	Predictable response and benefits	Patient age leads to lower dosages initially. Diagnosis does not determine dosage	Greater frequency of administration initially	Highly variable	2024-05-10	40-60	A third SL and rest IM	Improved mental health	Cardiac History	BP	Continuous observation	1 - 2 hours	BP	Bladder Issues	MD	ACLS training	No	BP	0-10	Aggressive behaviour	25 minutes	Benzodiazepines used with restraint	0-10	0	0	None	Yes		Before	Therapy during ketamine only with SL	Weekly	2024-06-10	20-30	Depression scale shows improvement	Music	Extremely safe
								Pain Control			SL											Seizure History	RR				Mood Relapse	Nurse			RR											During						Low lighting
								Depression														Anesthetic use History	LOC				Psychosis															After
								PTSD														Basic Labwork	Subjective reports				Hypertension
																						Blood Pressure
																						Weight
																						Allergies
	2021-09-05 20:47:38	Yes	14	Emergency Medicine	Ontario	30+ years	Yes	Anesthesia	20 years	Hospital	IV	IV, weight based for sedation. IM/SL/ for psychotherapy I start with 75 Mg as Ketamne is actually quite idiosyncratic in terms of dosage. Some psych patients can take 300 Mg SL	IV - for sedation	IV, quick and effective and wears off fast. IM same but slower. SL more gradual and nice to work with in therapy. Few disadvantages to Ketamine. Some folk don't like the psychedelic aspects, and for those we lower the does. Actually, I am not overly intreated in the psychedelic aspects, although they can be useful at times. In the occasional person who has a full blown mystical experience, - whic…	Yes. Sedation is IV or iM. Psychotherapy is IM or SL.	Yes, but one a dose and frequency is established, it is usually permanent	twice weekly is the most common interval for therapy patients, but some can go longer. One or two take it Q two days.	>50	40-60	This is a nonesenseical question.	For some depressed and some suicidal patients it is a game changer. Some patients just don not seem to get benefit.	Cardiac History	None	Continuous observation	None	None	Bladder Issues	MD	ACLS training	No	None	0-10	Panic	not answerable	spontaneaous	0-10	0	0	Aberrant drug-related behaviors including drug seeking	Yes	Based on Holotropic Breathwork theory primarily	Before	varies	varies	>15	2024-10-20	very efficacious.	Music	Ketamne very useful. Love it. Like psychedelics in general.
								Pain Control		Private Clinic	IM		IM - for KAP - Nice and predictable once you have the patients correct dose, and it gives a nice sustained semi psychedelic space									Seizure History					Mood Relapse	Nurse	Oral Airways				Nausea/vomiting						Tolerance			During						Low lighting
								Depression			IN											Anesthetic use History							Emergency medications				Headache						Not effective for therapy in some			After
								PTSD			SL											Blood Pressure
								Anxiety														Weight
																						Allergies
																						History of psychedelic use or antidepressant use.
	2021-09-05 20:51:33	Yes	15	Psychiatry	Manitoba	15-20 years	Yes	Depression	7 years	Hospital	IV	0.5mg/kg IV, 50-300mg SL	SL for ease of administration and overall use	SL - done in a clinic setting with supervision	No	Initial - start at 50-100mg SL and titration up as needed. Maintenance is what has been effective, and often less frequent	Twice weekly	20-50	20-30	IV in association with GP anaesthesia colleagues - approx 6. SL - 14+ (and counting)	For those patients that respond, the response is dramatic and life changing.	Cardiac History	BP	Q20 minutes	1 - 2 hours	BP	Bladder Issues	MD	ACLS training	No	None	0-10	Dissociation	Less than one hour.	Spontaneous recovery in all	0-10	0	0	None	No									No serious adverse effects. Nothing ever concerning in terms of safety. No patients have stopped on their own (only a very small minority stopped due to inadequate response, by clinician decision).
											SL											Seizure History	HR			Other Vital Signs	Mood Relapse	Nurse	Oral Airways
																						Anesthetic use History	RR			Dissociative symptoms (CADSS)	Altered Level of Consciousness		Emergency medications
																						Basic Labwork	LOC				Psychosis		AED
																						ECG	Subjective reports				Hypertension		None
																						Blood Pressure	Dissociative symptoms
																						Other Vitals
																						Weight
																						Allergies
																						Psychiatric history with Comorbid conditions
																						substance use history and family history of substance use
																						rating scales objectively monitoring mood, anxiety, function, patient perceived deficits.
	2021-09-05 20:54:13	Yes	16	Psychiatry	Ontario	10-15 years	Yes	Depression	1.5 yr	Private Clinic	IM	100-500 SL, 20-100 IM, 50-150 IN	IN rapid titration, IM if could use it	SL, slow; IN several administration, IM rapid onset	Yes, severe depression IM, mild depression and psychotherapy SL and IN	Yes, smaller doses for maintenance	2 times a werk	2024-05-10	2024-10-20	Most pts I have used all the routes	Ability to see self differently, see new perspective	Cardiac History	BP	Q10 minutes	As long as necessary	BP	Altered Level of Consciousness	MD	Emergency medications	BP Meds	Emergency medications	0-10	Hypertension (>180/110)	All brief as medications were administered to intervene	Clonidine for BP and maxeran for nausea	0	0	0	None	Yes	Psychodynamic and IFs	Before	Same as before	During the session and after each session	2024-06-10	2024-10-20	Very	Music
											IN											Seizure History	HR			Other Vital Signs	Psychosis	Therapist	AED	Ativan	AED		Nausea/vomiting									During						Low lighting
											SL											Anesthetic use History	RR				Hypertension						Headache									After						Rose Water
																						Basic Labwork	Nystagmus										Insomnia															Eye shades
																						ECG
																						Blood Pressure
																						Weight
																						Allergies
			17	Psychiatry	United States of America	5-10 years	Yes	Depression	1 year	Private Clinic	IM	SL: 100-300 mg, IM = 35-120 mg	IM	IM - known bioavailability, faster on/off; SL - can do home dosing, slower on/off	no set protocol--all individualized	lower dose/less frequent for maintenance	Weekly	2024-02-05	2024-10-20	15 IM, 4 SL	rapid, sustained remission of PTSD and depression	Cardiac History	BP	2	30-60 minutes	BP	Bladder Issues	MD	Emergency medications	No	Emergency medications	0-10	Nausea/vomiting	30 min		0-10				Yes	psychodynamic	Before	50-300 mg SL, 30-120 mg IM		2024-03-06	2024-10-20	MUCH better than anything I've use before.	Music
																						Seizure History	HR			Other Vital Signs	Mood Relapse				BP											During						Low lighting
																						Basic Labwork	RR				Altered Level of Consciousness				Other Medications											After						Essential oils
																						Blood Pressure	Nystagmus				Psychosis
								PTSD			SL											Other Vitals	LOC				Hypertension
																						Weight	Subjective reports
																						Allergies
			18	neurology	United States of America	10-15 years	Yes	Pain Control	3 months	Private Clinic	IV	1mg/kg	iv seems to have better effect	im is easier to arrange but you have no control			Weekly	2024-02-05	2024-10-20		improved mood, pain and insight	Cardiac History	BP		30-60 minutes			MD	ACLS training	No		0-10	Nausea/vomiting	30 minutes	sponataneously	0-10			None	Yes		Before	iv 1 mg/kg		2024-03-06	2024-10-20	very - depression scales	Low lighting
																						Seizure History	HR					Nurse	AED													During
																						Anesthetic use History	RR																			After
																						Blood Pressure	Subjective reports
																						Other Vitals
																						Weight
								Depression			IM
								PTSD
			19	Psychiatry	United States of America	15-20 years	Yes	Depression	8 years	Private Clinic	IV	0.5 mg / kg - 1.5mg / kg	IV , controlled dosing / SE management, I would say PO is 2nd favorite tho	PO little fuss , IV ability to pause or slow during administration.	Somewhat	Yes. Mostly dose escalation related	Clustered 2-3 / week in first two weeks , then q 2 W as needed	2024-10-20	>100	100 + IV	Resolution of depression	Cardiac History	BP	Continuous	1 - 2 hr	BP	Bladder Issues	MD	ACLS training	No	ACLS	0-10	Dysrhythmias	1 day	One patient had an underlying propensity to tachyarrarhthmia that was uncovered and treated with bb	0-10	0	0	None	Yes	Mindfulness, MI, psychodynamic approaches ,	Before	IV, low dose	Weekly	2024-06-10	>30	Usual PHQ 9 , MADRS , BDI	Music
								PTSD														Anesthetic use History	HR			Other Vital Signs	Mood Relapse	Nurse	Emergency medications		AED		Nausea/vomiting									During						Low lighting
																						Blood Pressure	RR						AED		Emergency medications											After						Weighted blankets
																						Other Vitals	Subjective reports								Other Medications
																						Weight	Dissociative symptoms
			20	Psychiatry	United States of America	30+ years	Yes	Pain Control	1 year	Private Clinic	SL	average 100 - 200 range 50 - 300	sl - - lowest risk, simplest/safest/most flexible to prescribe and administer	sl disadvantage - - perhaps less potential for psychedelic dose and experience	not substantially	dose may increase in strength and frequency depending on clinical response	every 3 - 4 days	20-50	2024-05-10	all sl	significant decreases in pain, depression, and anxiety + enhanced creativity	Cardiac History	BP	VS pre, at 40 min, and post	90 - 120 min	BP	Bladder Issues	MD		No	BP	1	Headache	3 hours	spontaneously	none	0	0	None	Yes	psychotherapy was used a small percent of the time - - initial and first few sessions - - not after home administration began	After	100 and 150 and 200 sl	weekly		none	no data	None
								Depression														Other Vitals	HR				Mood Relapse	None			Other Medications
																						Allergies
			21		United States of America	30+ years	Yes	Pain Control	2.5 years	Private Clinic	IM	0.5- 1.75 mg/kg IM, 30mg TID-QID IN, 50-450 mg SL up to 2x per week	Office:IM, convenient, does not feel as “medical” for the clients, I do all administration myself.	IM can’t be done at home without the use of an RN trained in psychedelic work. Self administration,(well monitored) allows empowerment and flexibility of scheduling. All of my office work is done IM.convenient, bioavailability is excellent and predictable. Intranasal provides sub-perceptual dosing for anxiety, depression, and pain control. Requires training to administer. Bioavailability dependen…	Chronic pain is very individual. In the case of CRPS higher doses are used. Meditation, Mindfulness, and multiple daily doses for depression and anxiety are necessarily lower than psychedelic dosing for TRD and PTSD.	I train for at home use with SL doses from 150-300 mg. At home patients may use 50-450 mg SL, depending on prearranged individual protocols. Initial IM dose in office is usually between 0.5- 0.75 mg/kg. When response/sensitivity has been established, dosing is variable at 0.8-1.8 mg/kg.	It depends on what diagnosis I’m treating, and the individual needs of the patient.	20-50	>100	Difficult to answer without a comprehensive review of over 300 carts.	I have seen lives changed: remission of PTSD, Remission of TRD, patients have been able to decrease or discontinue conventional medications that have significant adverse effects. I have seen symptoms secondary to TBI improve even when entering therapy up to 5 years after initial insult.	Cardiac History	Subjective reports	I sit at the bedside throughout treatment and for up to an hour post treatment.	I sit with the patient from 30 minutes prior to administration to an hour after they are talking and describing their experience.	Clinical monitoring	Bladder Issues	MD	Oral Airways	No	Emergency medications	0-10	Agitation	5-10 minutes	Ondansetron for nausea, reassurance for agitation	0-10	0		None	Yes	Mindfulness, trauma based, Hakomi, IFS, Attachment	Before	All doses, it is part of the protocol for KAP	Weekly, or every two weeks. may decrease frequency with resolution of symptoms	Variable depending on response, KAP does not use a protocol of a course of a set number of visits.	I have treated around 200	Very, BDI, PTSD-C, SCAARED adult,	Music	KAP and ketamine infusion are completely different. KAP uses ketamine for both physiological and psychological effects. Both modalities are always used. Providers are with the patients before, during, and after ketamine administration. Many of my patients have come from infusion clinics as the lack of personal attention, and clinical setting do not facilitate healing.
								Depression			IN											Seizure History					Mood Relapse	Therapist	Emergency medications				Nausea/vomiting									During						Weighted blankets
								PTSD			SL											Anesthetic use History					Changes in presenting symptoms		AED													After						Eye shades
								Anxiety														Blood Pressure							BLS training
								Depression														Other Vitals							Other medications
								PTSD														Weight
																						Allergies
			22	Psychiatry	United States of America	30+ years	Yes	Depression	6 months	Private Clinic	SL	100-300mg	SL- it is what is locally available	See above	Only difference is b/n in office vs take home. But I am just starting to take home ketamine treatments so I don’t have a good feel for it yet. I am starting at much lower doses. In the 25 to 50 mg SL range	Yes. Start at approximately 100mg SL w 50mg boost for first appt. Depending on effect next appt start w 150-200 SL unless first was dose was sufficiently effective	Weekly to monthly	2024-02-05	2024-05-10	150-200: three. 200-300 mg: three	1. Breakthrough and working through psychological issues in which patients were stuck. 2. Ability to look at horrifically traumatic material without becoming activated - thus allowing patient to process 3. Mood elevation	Cardiac History	BP	Vitals at time of potential dose escalation ( approx 20-30” after first dose). Mental state: throughout	2 hours+	BP	Bladder Issues	MD	Other medications	Ondansetron	Other Medications	0-10	Nausea/vomiting	A few hours to 2 days (One patient, only after first first ketamine use)	Spontaneously	0	0	0	None	Yes	Psychodynamic, somato-sensory, hypnosis, existential, Mindfulness/MBSR	Before	As noted above	Q1-3 weeks, some PRN based on mood and psych-spiritual state	Too soon to determine	6	Extremely, patient and family report	Music	After 30 years practice as a holistic psychiatrist; it is by far the most exciting psychiatric advance I have come upon.
								PTSD														Seizure History	HR				Mood Relapse						Headache									During						Low lighting
								DID														Basic Labwork	Subjective reports				Altered Level of Consciousness															After						Weighted blankets
																						Blood Pressure					Psychosis																					Eye shades
																						Other Vitals					Hypertension																					Meaningful object
																						Weight
																						Allergies
			23	Anesthesiology	United States of America	15-20 years	Yes	Anesthesia	16 years	Private Clinic	IV	IV (0.5-1.5 mg/kg/hr for mood and PTS)/ (1-2.5 mg/kg/hr for pain); IM 0.5-1.5 mg/kg for mood/PTSD); IN 0.5-1.5 mg/kg; SL 1-3 mg/kg 2x/week	IV	IV- bioavailability 100%; better control of the dose/timing with a gradual peak and fall; dosing can be adjusted and tailored specifically to the patient; other meds can be given to mitigate anxiety/nausea/hypertension/tachycardia; other supplements can be given to augment ketamine response such as magnesium; better patient experience; duration of treatment experience is not as long as with other…	Yes. Mood disorders/PTSD generally 40-60 min infusions/ 0.5-1.5 mg/kg/hr. Chronic pain infusions vary between 1-4 hours depending on patient response/ 0.5/2.5 mg/kg/hr. IV ketamine preferred route for all the reasons mentioned above.	Initial treatment goals are to establish efficacy/optimal dosing in a shorter period of time approximately 6 infusions in 3-6 weeks; complex PTSD patients need to go slower and most of the time require a therapist be present for support; maintenance infusion goals would include extending the time between infusions to every 4 weeks or longer so that the patient is not getting ketamine too frequent…	weekly during initial series; monthly during maintenance	20-50	>100 in ketamine clinic; 10,000+ patients over anesthesia career	>100 IV; >50 IM; 4 IN ; approximately 8-10 SL	healing from trauma; decreased use of oral antidepressants/benzodiazepines/opiates/alcohol/cannabis; improved function; improved insight and judgment; better awareness to access other modalities and lifestyle modifications; improved quality of life; less depressive and anxiety symptoms; less chronic pain flare ups; decreased migraine headache frequency and intensity	Cardiac History	BP	continuous monitoring (ECG, HR, RR, +/- ETCO2, BP every 5-10 min depending on depth of sedation); subjective reports every 5-15 min depending on the level of sedation/level of anxiety	average 20-30 min; AS LONG AS IS NEEDED until they can safely be discharged	Basic Labwork	Bladder Issues	MD	ACLS training	Too deep sedation from using other medications	ACLS	0-10	Hypertension (>180/110)	Some are prevented with concurrent use of other medications such as precedex, propofol or versed for panic attack; bladder irritation is rare in my practice usually self-limiting and resolves within 24-48 hours	see above	0-10		<10	None	Yes	Each licensed therapist is different. I have more than 20 providers who come to my office to work with their patients.	Before	IV,IM or SL- see dosing on previous answer	ketamine assisted psychotherapy no more frequent than 1x/week to allow for integration sessions in between	2024-03-06	>30	Very efficacious; subjective reports; Mood Monitor Program	Music
																						Seizure History	HR			ECG	Mood Relapse		Oral Airways	Ativan	Oral Airways		Nausea/vomiting									During						Low lighting
																						Anesthetic use History	RR			BP	Altered Level of Consciousness		Emergency medications		Emergency medications		Irritable bladder									After						Weighted blankets
																						Basic Labwork	LOC			Other Vital Signs	Psychosis		AED		AED																	Eye shades
																						ECG	Subjective reports			Screening tools	Hypertension		Full Crash Cart		Full Crash Cart																	Essential oils
																						Blood Pressure	Oxygen Saturation			Mood Monitor Program	Mood Monitor Program helpful with monitoring changes in mood/PTSD and overall quality of life		Other medications		Other medications
								Pain Control		Hospital	IM											Other Vitals	continuous ETCO2 for pain infusions or any patient requiring supplemental oxygen during treatment			Subjective Report
								Depression			IN											Weight
								PTSD			SL											Allergies
								Palliative care														Full psychiatric evaluation
								CRPS														Screening inventories
																						Communication with referring provider/licensed mental health professionals
			24	Psychiatry	United States of America	20-30 years	Yes	Depression	10 years	Private Clinic	IM	rage 25-350mg im. average dose: 75mg	im: effective, fast, convenient, causes reliable psychedelic effects	iv: long time of administration, risk of sepsis (especially with repeated treatments), psychedelic experience not as reliable. intranasal: unreliable bioavailability, very difficult to achieve sufficient dose for psychedelic effects. sublingual: unreliable bioavailability, difficult to achieve sufficent dose for psychedelic effects, unpredictably long duration of effects. po: very unreliable bioa…	no. Everyone starts at 0.5mg/kg (of body weight) and I increase by approximately 10% with each dose.	depends. nitial treatment once a week, increase dose by approximately 10% with each dose. maintenance: the main difference is how often. sometimes every 1-2 mo, sometimes after a longer break (several months) there may be several treatments every 1-2 weeks again.	Weekly	2024-05-10	80-100	all im. dose: start at 0.5mg/kg then increase by approximately 10% with each treatment	rapid and profund relief of depressive sxs, including suicidal ideation, PTSD sxs, anxiety, OCD sxs	Cardiac History	BP	3-4 x	30-60 minutes	BP	Bladder Issues	MD	Emergency medications	No	Other Medications	20-30	Panic	nausea/vomitting: usually occurs near end of treatment, lasting 20min or until phenergan given. Headache: sometimes right after treatment, sometimes occurs approximately 1 hour later.	spontaneously resolved in 80%, phenergan in 20%. headache: usually resolve spontaneously although client may take NSAIDs at home	0-10	5	5 due to lack of efficacy	Tolerance	Yes	setting intention and integration (psychedelic therapy), depth psychology	Before	same as I described before	weekly	2024-06-10	2024-10-20	for the clients who engage in it (only a few due to limited availability of suitable therapists) it is very helpful. No instruments.	Music
								PTSD														Anesthetic use History	HR				Mood Relapse	Nurse			Oxygen		Nausea/vomiting									After						Low lighting
								OCD														Blood Pressure	Subjective reports										Headache															Essential oils
								Anxiety														Weight
								Autism														Allergies
			25	Women's Health Through the Lifespan	United States of America	20-30 years	Yes	Depression	6 months	Private Clinic	IM	100-300 mg PO, 25-90mg IM	IM--> gives desired effect for therapeutic setting	PO: ease of use, non invasive, can use at home, IM: minimally invaisve, desired effect easy to attain, fast acting	yes, based on desired effect (eg--> ego dissolution vs meditation trianing)		2 X/week x 1-3 weeks	2024-02-05	2024-10-20	N=18 [14 IM and PO, 2 PO only, 2 IM only]	remission from depression	Cardiac History	BP	1 x	they stay for 2 hour integration session so are observed throughout		Mood Relapse	Other medical provider	ACLS training	No	Emergency medications	0-10							None	Yes	KAP therapy done by another provider	Before	IM and PO			2024-10-20		Music
																						Seizure History	HR					Therapist	AED		AED											After						Low lighting
																						Anesthetic use History	RR
								PTSD			PO											Blood Pressure
																						Other Vitals
																						Weight
			26	Psychiatry	United States of America	15-20 years	Yes	Pain Control	5 years	Private Clinic	IM	0.3-1mg/kg	IM predictable dose response	SL and IN easiest to administer to be done observed at home via tele-health but less predictable absorption, IM reliable dosing also fits into shorter time window with quicker recovery. IV has better control over dosage and peak. Safer in older frail patients	Depression higher dose closer to 0.7 mg/kg, more frequent 2x per week for 6 sessions. Then some maintenance depending on response. Pain lower dose (often below any subjective experience), oral dosing.	Initial 2 x per week for 6 sessions. Maintenance depends on patient response. Some need 1/month boosters others need repeat 6 session treatments.	Weekly	20-50	40-60	Most IM, 4 IN. 15 SL, 4 oral.	In combination with therapy significant improvement. Some people with 30 years SI with complete remission. Some years of TRD with remission. I have used it as part of a safety plan for Suicide prevention that patients have been in crisis but came into treatment instead.	Cardiac History	BP	Most sessions observed by me the whole session. In pts with HTN peak BP checked	30-60 minutes		Bladder Issues	MD	Emergency medications	BP Meds	Other Medications	0-10	Hypertension (>180/110)	5-10 minutes	Most resolve.	0-10	1	1 psychosis.	Aberrant drug-related behaviors including drug seeking, Addiction, Tolerance, Cravings, Inappropriate use, Addiction and drug seeking were part of addiction treatment. Not from primary psychiatry treatment.	Yes	CBT for depression.	Before	IM, oral	1/wk	2024-10-15	20-30	Effective. PHQ-9 GAD-7	Music
																						Seizure History	RR				Mood Relapse			Ondansetron			Dysrhythmias									After						Low lighting
																						Anesthetic use History	Nystagmus				Psychosis						Panic															Eye shades
																						Blood Pressure	LOC										Nausea/vomiting
								Depression			IN											Other Vitals	Subjective reports										Headache
											SL											Weight											Insomnia
											PO											Allergies											Irritable bladder
			27	Psychiatry	United States of America	15-20 years	Yes	Depression	4 years	Private Clinic	IV	05. mg kg up to 1.25 mg kg max for IV or IM. Up to 250mg SL	IV - best efficacy in my opinion	V can be turned off - good and bad.	no	we dont believe in maintenance treatment	6 times over 3 weeks	2024-05-10	>100	IV - 200 IM - 200	anti-suicidality effect is very dramatic. antidepressant effect same. rapid symptom resolution.	Cardiac History	BP	throughout by KAP therapist	120 min sessions. about 80 min of therapy after the 40 min infusion ends	BP	Mood Relapse	MD	ACLS training	No	ACLS	2024-10-20	Panic	varies	one serious migraine headache with N/V - went to ED at local hospital (h/o severe migraines requiring IV migraine meds at ED before ketamine series)	0-10	5	1	dissociation	Yes	IFS, somatic experiencing	Before	IV 0.5mg kg	2x a week	2024-06-10	>30	PHQ-9's drop from >20 to < 5 typically, in 80% of KAP patients	Music
																						Seizure History	HR			Other Vital Signs		Other medical provider	Oral Airways		Oral Airways		Nausea/vomiting									During						Low lighting
																						Anesthetic use History	RR			Gait and MSE assessment		Therapist	Emergency medications		Emergency medications		Headache									After						Weighted blankets
																						Basic Labwork	Nystagmus						AED		AED		Insomnia															Eye shades
																						Blood Pressure	LOC						Oxygen		Oxygen
																						Other Vitals	Subjective reports
																						Allergies
								PTSD			IM											Migraine History
											IN
											SL
			28	Psychiatry	United States of America	15-20 years	Yes	Depression	5 years	Private Clinic	IV	50-600 mg	IM	too long to explain sorry.	varies with the individual	Yes, initial treatment is about stabilization and efficacy. Maintenance tx is about avoiding relapse.	twice a wk to once a wk.	2024-05-10	>100	most patients are either SL or IM...probably 20 % Sl and 80% IM in my practice.	too man y to count..mostly rapid results, less side effects and better efficacy.	Cardiac History	BP	before and after	30-60 minutes	BP	Bladder Issues	MD	ACLS training	No	BP	0-10	Panic	less than an hr	just psychological support	0-10	1	0	Tolerance, None	Yes	KAP , supportive, CBT, interpersonal.	Before				2024-10-20	very	Music
																						Seizure History	HR				Mood Relapse	Nurse	Oral Airways													After						Low lighting
																						Anesthetic use History							Emergency medications																			Weighted blankets
																						Basic Labwork							AED
																						ECG
																						Blood Pressure
																						Weight
								PTSD		Public Clinic	IM
								Substance Use Disorders			SL
			29	Family Medicine	United States of America	0-5 years	Yes	Depression	1 year	Private Clinic	SL	100 - 400 mg SL	SL, due to rules for my specialty in my state (naturopath in oregon)	SL dosing varies quite a bit from person to person and is unpleasant tasting.	Not really	First session is lower dose usually, but boosters are offered.	Single	2024-02-05	20-30			Cardiac History	Subjective reports	Continuous monitoring	2.5 - 3 hours	None	Bladder Issues	Other medical provider	ACLS training	BP Meds		0-10	Panic	Panic has only happened once and only lasted about 30 minutes. Irritable bladder was only once and lasted for a few days after a 3rd ketamine session. Headache sometimes occurs for a few hours, and neausea is about 50/50 to some degree, if present at all it is usually mild and lasts for up to four hours.	No interventions required.	0-10	1	0	Addiction	Yes	Internal Family Systems, Hakomi, Sensorimotor	Before	200 mg SL (on average)	2 to 5 sessions total (on average)	2024-03-06	20-30	I see good reduction in PHQ-9 and GAD-7 scores	Music
																						Seizure History					Hypertension	Therapist	Emergency medications				Nausea/vomiting									After						Low lighting
																						Anesthetic use History											Headache
																						Blood Pressure											Irritable bladder
																						Weight
								PTSD														Allergies
			30	Psychiatry	United States of America	10-15 years	Yes	Depression	6 months	Private Clinic	IM	0.5-1.5mg/kg	IM- rapid onset. Can use in office setting.	Im quick onset, increased bioavailability SL-easy to administer anywhere, therapist other than prescriber can be present with client	Yes, tailored to individual case by case	Haven’t yet needed ‘maintenance’ treatment. Usually course of 6 sessions.	Weekly	2024-05-10	2024-05-10	IM-3 SL-5	Decreased depression, less rumination, increased behavioral activation motivation less anxiety. Improved quality of life.	Cardiac History	BP	Once at beginning and once at end.	30-60 minutes	BP	Bladder Issues	MD	BLS training	No	None	0-10				0-10				Yes	Integrative therapy-draws from both psychodynamic and mindfulness approaches.	Before	SL or IM	KAP sessions every 1-2 weeks for approx 6 doses. Spaced out later sessions. Integration before and between each session.	2024-03-06	0-10	Client self report & clinician observation	Music
																						Seizure History					Mood Relapse	Therapist														During						Low lighting
																						Anesthetic use History					Altered Level of Consciousness															After						Eye shades
																						Blood Pressure					Psychosis
																						Weight					Hypertension
								PTSD			SL											Allergies
			31	Family Medicine	United States of America		Yes	Pain Control	8 years	Private Clinic	SL	Range 4 mg - 800 mg daily. Average: 100 mg daily	Sublingual. Inexpensive. Can be self-administered, giving patients more self-efficacy than being administered in an office. Dose can be easily titrated. More predictable in bioavailability and pharmacokinetics than oral administration.	As above	Dose varies by individual. Factors I consider when determining the starting dose are age, medical frailty, opioid history, history of drug sensitivities, anxiety about the treatment, severity of depression or pain.	Initial treatment: start low and increase until the optimal dose is found (maximal benefit with minimal adverse effects). Maintenance: continue the optimal dose. Frequency of dosing may vary depending on patient need.	Daily	>50	>400	oral: 100 sublingual: 300+	relief of chronic pain, acute pain, depression, PTSD, anxiety	Cardiac History	Subjective reports	Not during administration	not administered in clinic	BP	Bladder Issues	None	None	No	None	this is a relative term. maybe 5-10% discontinue because of unpleasant experience or hyperglycemia (diabetics).		typically 15 minutes	resolve spontaneously	20-30, 5-10% of 450 patients	0	none	Aberrant drug-related behaviors including drug seeking, Tolerance, Extremely rare. Tolerance only at high doses >200 mg daily. drug seeking in <1%	No									I have documents to share with many more details and statistics. Would be happy to provide. Contact me at cgrande@pioneerfamilypractice.com
																						Seizure History				Other Vital Signs	Mood Relapse
																											Altered Level of Consciousness
																						Blood Pressure					Psychosis
																						Weight					Hypertension
								PTSD														Allergies					Subjective reports
								Depression			PO
			32	Psychiatry	United States of America	0-5 years	Yes	Depression	1.5 years	Private Clinic	IN	84 mg esketamine IN, 100-150 mg ketamine SL	I'm still learning that. Probably SL due to the simplicity of it, and the ability to titrate easier.	IN - fast but inconsistent. SL - slower, but more comfortable for the patient	no	for initial treatment, I do 2-3 treatments per week. Maintenance is 1-4 treatments per month.	Weekly	20-50	20-30	Most IN. Only 4 have been SL.	Very fast antidepressive effect.	Cardiac History	BP	at 40 minutes and 120 minutes	2 hours	BP	Bladder Issues	MD	ACLS training	No	Emergency medications	0-10	Nausea/vomiting	1 hour	Zofran was given	0-10	0	One stopped due to increasing anxiety.	Tolerance	No
								PTSD			SL											Seizure History	HR				Mood Relapse
																						Blood Pressure	LOC
																						Allergies	Subjective reports
			33	Psychology	United States of America	5-10 years	Yes	Depression	2 years	Private Clinic	IM	.5mg/kg-1.5mg/kg bioavailable. Specific to each client's needs and indication. commonly in the .75-1.25mg/kg range for sessions, and these are often spaced out q2weeks or monthly, with ongoing therapy in between.	IM, most reliable ROA for being precise with dose that does not involve the added issues of an IV set up. I have found adding the IV makes the encounter feel more medical and less therapeutic. In some cases this is appropriate, but I prefer for the patient to be unencumbered during the session, and to not feel they are hooked up to something or being overly medically monitored.	SL- Benefits are that it allows for at-home dosing to take place. In my practice these sessions are still supervised (telemedicine) and on a strictly developed schedule. The disadvantage is that the bioavailability is far more variable, and thus the response can be variable from session to session. This has allowed for some good therapy work to be done about expectations and acceptance of what is…	Yes. Different indications and individual patient needs are taken into consideration. This is at least a one hour lecture and not a short written response worth of information. An example is if someone's depression is very severe and biologically based, bordering catatonic or with suicidality, it can be appropriate to start with more frequent sessions at the start. In my practice this could be tw…	Initial tx is generally always done in office while we dial in the dose and monitor how a patient responds. We normally start with a trial of 3 ketamine sessions, spaced differently depending on indication and need, before deciding on continuing the treatment plan. After initial sessions it could be possible for patient to begin at-home sessions if it is a burden to come into the office.	Monthly	2024-05-10	40-60	20 IM, 20 SL	I have seen considerable benefits to patients in both symptom management and quality of life improvements. The most beneficial cases appear to be those where the ketamine treatment is just one part of a wider therapy or treatment process. I find when patients are looking to ketamine just as a medication fix, the benefits can be short-lived and this can lead to disappointment. With a therapy model…	Cardiac History	BP	BP/HR might be before and after, and in the middle of session if needed based on hx. Patients are being assessed constantly by the supervising clinician.	Sessions are 3-4 hours, which usually allows at least 1 hour following the medication effect waining.	Mini mental status exam	Bladder Issues	MD	Emergency medications	Ondansetron	Emergency medications	0-10	Panic	Panic normally only lasts for 1 minute or so and can be managed with therapist presence and support, and is easily managed if properly prepared. Nausea can peak for 10minutes, and normally resolves within 5minutes of Zofran administration. If a patient is prone to nausea we will pre-dose Zofran in future sessions. Headaches are generally mild and tend to come after the session rather than during.	Mild intervention described in previous question: Panic normally only lasts for 1 minute or so and can be managed with therapist presence and support, and is easily managed if properly prepared. Nausea can peak for 10minutes, and normally resolves within 5minutes of Zofran administration. If a patient is prone to nausea we will pre-dose Zofran in future sessions. Headaches are generally mild and …	0-10	0	0	None	Yes	Psychotherapy is present through the entire process. Multiple preparation sessions, non-directive support during ketamine administration, and integration immediately following session and in the days following. Psychotherapy modalities include humanistic/client centered approaches, Internal Family Systems, Somatic therapies	Before	Therapy support is beneficial in low dose IM or SL sessions, which can look like normal therapy sessions where the patient has access to deeper material than normal, as well as in higher dose psychedelic sessions.	Therapy is often done 1-3 sessions before and between ketamine sessions, as well as the entire duration of ketamine administrations (3-4 hour sessions)	2024-06-10	>30	KAP has been very effective in our office. Clients are administered a range of symptom assessments throughout their treatment to monitor symptom change, as well as ongoing therapeutic assessment.	Music	When I began my training for ketamine-assisted therapy I did not have much belief in it as a treatment modality that could create long-term healing, as my previous experiences had been working with patients in the context of ketamine infusions, where many patients experienced benefits during the treatment but recurrence of symptoms following treatment ending. I have been blown away by the utility…
								PTSD			SL											Seizure History	HR				Mood Relapse	Therapist	AED		AED		Nausea/vomiting									During						Low lighting
																						Anesthetic use History	Subjective reports				Altered Level of Consciousness		BLS training				Headache									After						Essential oils
																						Blood Pressure					Psychosis																					Weighted blankets
								Anxiety														Weight					Hypertension																					Meditation
								OCD														Allergies
																						Medication assessment
			34	Psychiatry	United States of America	30+ years	Yes	Pain Control	2 years	Private Clinic	IM	50-300 mg po; 25-125 mg im; 54-86 mg sn	im, immediate effect, controllable	sn gentle, highly variable (same PO)	no	no	Monthly	2024-05-10	20-30		remarkable resolution of primary and personality symptoms	Cardiac History	Subjective reports	constant presence	30-60 minutes		Bladder Issues	MD		No		0-10				0-10	0	0	None	Yes	psychodynamic	Before	see earlier	1-4x monthly	2024-06-10	20-30	symptom tracking checklist	Music
								Depression			IN											Seizure History					Mood Relapse															During						Low lighting
								PTSD			PO											Blood Pressure					Altered Level of Consciousness															After
																						Allergies					Psychosis
			35	Psychiatry	United States of America	30+ years	Yes	Depression	1.5 years	Private Clinic	IM	0.2 - 0.8 mg/kg body weight	IM because less medical (no IV equipment), only BP cuff	IM is close to IV in absorption	For severe anxiety, I start with a lower dose. For individuals with psychedelic or other mind-altering experience, I will start with a standard dose (0.5 mg/kg)	I go up in dosage as needed to get benefit.	Twice weekly IM	2024-05-10	2024-10-20	all IM	Improvement in anxiety, depression, PTSD. Improvement in engagement in psychotherapy, which sometimes is only temporary	Cardiac History	BP	BP q 10 minutes until clearly stable	15-30 minutes		Mood Relapse	MD	ACLS training	No	None	0-10		No adverse events so far		0-10			None	Yes	I arrange a psychotherapy session with the patient's own psychotherapist, whom they trust, to occur within 36 hours of the ketamine session.	Before			2024-03-06	I only see clients who are willing to use ketamine in conjunction with psychotherapy	Seems quite efficacious. Ratings on scales of depression and anxiety decrease with treatment.	Music
								PTSD														Seizure History	Ongoing observation					Nurse														After						Low lighting
								Anxiety														Anesthetic use History																										Weighted blankets
								OCD														Blood Pressure
								Inability to move forward in psychotherapy														Weight
								Existential crisis														Allergies
																						History to rule out contraindications for ketamine treatment
			36	Emergency Medicine	United States of America	30+ years	Yes	Anesthesia	32 years	Private Clinic	IV	2-4mg/kg IM in ER, 1-2mg/kg in clinic	IM - fast and pt’s like it	Sublingual… hard to hold in mouth for 15 minutes. Oral— only 10% bioavalability. IM - cannot immediately titrate (but I never need to). IV… risk of phleblitis	no… they vary with the patient’s resistance to therapy	Initial = sl + IM. Maintenance is sl only, at home	sl/IM once, then sl at home	2024-10-20	20-30	100% sl/IM once, then 100% get sl for home	Depression lifted, relief from addiction and anxiety	Cardiac History	BP	constantly, watching RR and HR	until they can walk easily, usually 60-90 minutes	BP	Bladder Issues	MD	ACLS training	No	Larson’s maneuver for laryngospasm	2024-10-20	Nausea/vomiting	5 min for nausea (with zofran). 30 min with HA (using tylenol and advil)	As above	0-10	0	None	None	Yes	Varies… talk therapy, somatic, EMDR	After	sl/IM	1/ week	2024-06-10	20-30	no head to head trials against K alone, so unknown	Music	Thanks for collecting this data!
								Pain Control		Hospital	IM											Seizure History	HR				Mood Relapse	Other medical provider	Oral Airways				Headache															Low lighting
																						Anesthetic use History	RR				Altered Level of Consciousness
																						Blood Pressure	Nystagmus				Psychosis
								Depression			SL											Weight	LOC				Hypertension
								PTSD														Allergies					Longterm adverse cognitive effects
																						Other Vitals
			37	Family Medicine	United States of America	30+ years	Yes	Depression	4 months	Private Clinic	PO	from 6.5 mg to 12.5mg daily to 200mg single dose PO	PO simple	I have never done other methods	Not so far	Not so far. Give low dose nightly for several months til improvement then stop	Daily	20-50	20-30	all have received PO between 6.5 to 200mg	stunning recuperation from depression, anxiety, insomnia and food disorders	Cardiac History	Subjective reports	twice monthly at first then one time monthly	30-60 minutes	None	Bladder Issues	MD		No	None	0-10				0-10			None	Yes	empathic listening	Before	Oral dose of 150-200mg	one time or add on	dont understand question	20-30	Very effeicatious no instruments	Music	Since I stick to low doses I am having zero problems and great success. Very happy with it
								PTSD														Seizure History					Mood Relapse	Other medical provider														During						Low lighting
								Eating Disorders														Anesthetic use History					Altered Level of Consciousness															After
								Insomnia														Allergies					Psychosis
																											Hypertension
			38	Emergency Medicine	United States of America	30+ years	Yes	Anesthesia	6 years	Private Clinic	IV	IV 0.5-1 mg/kg. Oral 100-200 mg	IV controllability, access for other meds	As above, IV requires more expertise and technology than IM	Only change is dose except for time with longer pain protocols	Advance dosing to optimum and keep it there	2-3 times a week for total of 6 IV trouches two times a week	2024-05-10	>100	Vast majority IV	Improved mood, less pain, more functional AODL, termination of suicidal thought	Cardiac History	Ongoing observation	Visual monitoring throughout	30-60 minutes	BP	Bladder Issues	MD	ACLS training	No	Oxygen		Nausea/vomiting	Self limiting 10-60 minutes	Occasionally give Zoltan or self limiting	0-10	4	None	None	No
								Pain Control			SL											Seizure History				Other Vital Signs	Mood Relapse	Nurse	Oral Airways		Vital Signs		Headache
								Depression														Anesthetic use History					Altered Level of Consciousness		Emergency medications
								PTSD														Blood Pressure							Oxygen
																						Weight
																						Allergies
																						Other Vitals
			39	Psychiatry	United States of America	20-30 years	Yes	Pain Control	3 years	Private Clinic	SL	Range 100-400 mg. Average 100-150 mg.	SL. Why: ease of use, low cost		No	No	Weekly	2024-10-20	40-60	ALL SL	Substantial mood benefit; sometimes benefit in chronic pain.	Cardiac History	BP	q 15 min	30-60 minutes	BP	Bladder Issues	MD	Oral Airways	No	Oral Airways	0-10	Insomnia	1day	Spontaneously	0-10	0	0	None	No
								Depression														Seizure History	HR				Mood Relapse		Emergency medications		Emergency medications
																						Basic Labwork					Hypertension
																						Blood Pressure
																						Other Vitals
																						Allergies
			40	Anesthesiology	United States of America	30+ years	Yes	Pain Control	7 years	Private Clinic	IV	Average dose: Mood disorder: 50-200mg. Pain: 400-800mg.	IV. This is the only effective route of administration because it can maintain a steady blood and brain level over time.	IV can produce a steady blood level. All others are variable. Only IV is readily reproducible from visit to visit.	Mood disorder vs. Pain	We start low and increase gradually as needed.	6 infusions spaced over 2-3 weeks, followed by maintenance boosters as needed (~ every 3-4 months on average).	2024-05-10	over 3,000	All IV	Complete abolition of suicidal thinking in over 90% of cases. Lifting of depression, anxiety, PTSD and other mood disorders over 80% of the time.	Weight	BP	Patients are continuously monitored throughout infusion.	15-30 minutes		Bladder Issues	Other medical provider	ACLS training	No	None	>50	Hypertension (>180/110)	less than an hour	Anti-nausea medication. Reassurance and support. Occasionally, anti-hypertension medicine. Rarely, anxiolytic or pain medication.	20-30	2	0	None	Yes					We do not offer psychotherapy at our clinic, we coordinate with the patients own therapist	0-10	N/A	Music	Please send me the results of your survey. drmandel@ketamineclinics.com
								Depression														Allergies	HR				Mood Relapse	Nurse	Oral Airways				Dysrhythmias															Low lighting
								PTSD														Communication with referring provider/licensed mental health professionals	RR				Psychosis	MD	Emergency medications				Panic															Weighted blankets
																							Nystagmus						AED				Nausea/vomiting
								Bipolar															LOC										Headache
								OCD															Subjective reports
								Suicidality
			41	Emergency Medicine	United States of America	30+ years	Yes	Depression	2.5 years	Private Clinic	IM	0.25-2.5mg/kg IM (mostly 0.5-1.5); 1-6mg/kg transbuccal (mostly 1-4)	IM is easy to administer, titratable (with repeat administration)	SL offers a gentle onramp and ease of administration although difficult for people to hold, plus nausea in a significant fraction of people. IM offers reliable ego dissolution, ease of re-administration.	Yes - although diagnoses don't drive this as much as specifics of what a client is dealing with - roughly low-dose/SL for biographical work, and higher-dose/IM for transpersonal work.	Yes - often escalating dose for induction treatment of 6 sessions over 3 weeks or so, then maintenance on a PRN basis.	Sometimes 2x/week early on	2024-05-10	60-80	70 SL, 65 IM	Reduction of depression, elimination of fear of death, increased joy, decreased rigidity, less existential anxiety	Cardiac History	BP	Constantly in room with patient	We do 3-hour KAP sessions, with roughly 1 hour preliminary talk, 1 hour medicine, and 1 hour recovery/post-processing		Bladder Issues	MD	Emergency medications		Emergency medications	0-10	Hypertension (>180/110)	HTN 30 min; N/V up to 2 hours	HTN monitored without intervention, N/V medicated	0-10	1	0	None	Yes	Relational/psychdtnamic/transpersonal	Before	See above	1-2x/week	2024-03-06	>30		Music
								PTSD			SL											Seizure History	HR				Mood Relapse	Therapist			Other Medications		Nausea/vomiting									During						Low lighting
								Anxiety														Anesthetic use History	RR				Psychosis															After						Eye shades
								OCD														Blood Pressure	Subjective reports																									Meditation
																						Weight
																						Allergies
																						Other Vitals
			42	Psychiatry	United States of America	20-30 years	Yes	Pain Control	6 months	Public Clinic	SL	50mg bid	NA	NA	Not yet	No	Daily	2024-01-02	2024-01-05	2	Tolerability, improved stress tolerance and lower pain and depression scores	Cardiac History	Subjective reports	Q two weeks		PHQ9	Mood Relapse					0-10							None	Yes	MI, MBSR, IFS	Before	PO 25 mg bid	QD	2024-03-06				Just started using KT with pain Mgmt protocol
								Depression			PO											Basic Labwork					Hypertension															During
																						ECG																				After
																						Blood Pressure
																						Weight
			43	Psychiatry	United States of America	10-15 years	Yes	Depression	2 years	Private Clinic	SC	IN range 40-80mg (avg 70), SL range 50-300mg (avg 160), IM Range 30-150mg (avg 90), SC Range 30-45mg (only used twice, avg 37.5)	My choice always depends on patient characteristics, as I think it should, but independent of those it would be IM	IM simpler, more consistent but generally not appropriate for at home use; IN for at home use in patients that dislike SL due mainly to process of holding saliva; SL for home use in patients who tolerate it; both IN and SL have gentler onset which is better for some	No, for depression and PTSD I start with 2-3 times per week x 2 weeks, then weekly for 3-4 weeks, then frequency determined by need for maintenance of remission	As above	Monthly	2024-05-10	2024-05-10	Too laborious to list them all since for each patient there is a range and usually two (or more) ROA. Sorry.	Remission of depression, reduction in all symptom clusters of PTSD, new experiences of self, self-compassion, sense of worthiness, capacity for mindfulness, reduction of shame/ self-judgment	Cardiac History	BP	20- 30 minutes for 1st 3 administrations, if no abnormalities then only by subjective report thereafter unless there are emergent indications	I always do 3 hour KAP sessions in office so usually 2-2.5 hours post administration as part of KAP		Mood Relapse	MD	Emergency medications	No	BP	0-10	Panic	30 minutes	Psychological support and reorientation	0-10	1	None	None	Yes	Ego state therapy (“parts” work), relational psychodynamic, sometimes cognitive, sometimes mindfulness, sometimes symptom management techniques	Before	I don’t understand the question. All of them administered in the office (the whole range of doses & ROAs previously listed)	As previously listed, for many patients ketamine is incorporated into ongoing weekly or 2x/ week therapy with me or another psychotherapist	After initial 6 weeks I don’t have a standard course, it’s patient dependent, has been anywhere from 6 to 10 for those not still continuing with ketamine	2024-10-20	Very efficacious for most , limited benefit for two; QIDS, PCL sometimes DES, sometimes Beck Anxiety Inventory	Music	I have a small private practice and only provide ketamine to patients who are in psychotherapy with me or someone else, as an adjunct, to facilitate or deepen psychotherapy therapy and/ or due to subacute worsening of symptoms
											IM											Seizure History	Subjective reports								Emergency medications		Prolonged trauma flashbacks									During						Low lighting
											IN											Blood Pressure																				After						Eye shades
								PTSD			SL											Contraception
																						Liver & renal disease history
																						History of sensitivity to medication
																						Nausea propensity
			44	Psychiatry	United States of America	10-15 years	Yes	Depression	5 years	Private Clinic	IM	0.5-1.0mg/kg IM and typically 50mg SL qday	IM, it is more effective	IM requires an in office visit and more monitoring VS SL	approx the same for depr and PTSD; more research required to substantiate differences	maintenance IM tx roughly q4wks	Monthly	20-50	>100			Cardiac History	BP	twice	for approx 60 minutes after IM	BP	Bladder Issues	MD	Emergency medications	No		2024-10-20	Hypertension (>180/110)	all resolve within day except perhaps bladder issues that typically do so over less than 1 week	spontaneously typically; nausea helped w/ ondansetron or promethazine	0-10			Aberrant drug-related behaviors including drug seeking, Tolerance, Cravings, Inappropriate use	Yes	eclectic, psychodynamic, CBT, motivational interviewing	Before	see prior answer	see prior answer	2024-03-06	>30	very; serial physician assessments	Music
								PTSD		Public Clinic	SL											Seizure History	HR			Other Vital Signs	Mood Relapse						Panic									During						Eye shades
																						Anesthetic use History	RR				Psychosis						Nausea/vomiting									After
																						Blood Pressure	Subjective reports				Hypertension						Headache
																						Weight											Insomnia
																						Allergies
																						Other Vitals
			45	Psychiatry	United States of America	10-15 years	Yes	Depression	8 months	Private Clinic	IV	0.5mg/kg - 1.4mg/kg IV route	IV for ease of titration of dose, safety, tolerability, bioavailability.	IM - good bioavailabliity and opportunities for movement and somatic therapy. Often need additional injection.	Yes, often start lower dose with people with medical anxiety, OCD, panic disorder and PTSD.	Yes, initial treatment I start with a lower dose. Maintenance dose is generally higher than initial dose for IV.	2 x week x 3 weeks, then weekly then monthly for TRD	2024-05-10	60-80	100 with IV	Reduced anxiety, nervous system attunement, improvement in depressive symptoms.	Cardiac History	BP	every 10 min for IV	30-60 minutes	BP	Mood Relapse	Other medical provider	ACLS training	No	ACLS	2024-10-20	Hypertension (>180/110)	Hypertension x 30 min, N/V acute x 30 min but last in less intensity for 2-3 days	Zofran for N/V	0-10	0	None	None	Yes	KAP, ACT	Before	IV and oral 0.6mg/kag - 1mg/kg	Varies.	2024-06-10	>30	Appears efficacious, not sure on numbers yet.	Music
								PTSD														Seizure History	HR					Nurse	Emergency medications		Vital Signs		Nausea/vomiting									During						Low lighting
																						Anesthetic use History	RR						AED		AED		Headache									After						Essential oils
																						Blood Pressure	Subjective reports																									Weighted blankets
																						Weight	Oxygen Saturation
																						Allergies
																						Other Vitals
																						Full psychiatric evaluation
